# Supplementary material for: Mitochondrial Bioenergetics of Extramammary Tissues in Lactating Dairy Cattle
Source: Animals (Basel). 2021 Sep 9;11(9):2647. doi: 10.3390/ani11092647 (PMC8467216; doi:10.3390/ani11092647)
Supplement: Supplementary file 1 [file animals-11-02647-s001.zip]

Archive with 1 entries (1 files):
- animals-1314497-supplementary.pdf
